# Supplementary material for: Novel SNP Combination for Predictive Osteoporotic Diagnosis
Source: Int J Mol Sci. 2025 Nov 17;26(22):11117. doi: 10.3390/ijms262211117 (PMC12652954; doi:10.3390/ijms262211117)
Supplement: Supplementary file 1 [file ijms-26-11117-s001.zip]

Archive with 1 entries (1 files):
- ijms-3948359-supplementary.pdf
